# Supplementary material for: Meta-Analysis of Randomized Controlled Trials on Yoga, Psychosocial, and Mindfulness-Based Interventions for Cancer-Related Fatigue: What Intervention Characteristics Are Related to Higher Efficacy?
Source: Cancers (Basel). 2022 Apr 15;14(8):2016. doi: 10.3390/cancers14082016 (PMC9032769; doi:10.3390/cancers14082016)
Supplement: Supplementary file 1 [file cancers-14-02016-s001.zip]

Archive with 9 entries (9 files):
- Supplementary Section S1_subgroup comparisons_Proof_V2.pdf
- Supplementary Section S2_Risk of bias assessment_Proof.pdf
- Supplementary Section S3_prediction intervals_Proof.pdf
- Supplementary Section S4_Intercorrelations_Proof.pdf
- Supplementary Section S5_funnel plots_proof.pdf
- Supplementary Section S6_sensitivity analyses_Proof.pdf
- Supplementary Tables S1_search strategies_proof.pdf
- Supplementary Tables S2_Description of interventions_Proof.pdf
- Supplementary Tables S3_Model Selection_Proof.pdf
